# Supplementary material for: Light-Induced Reactions within Poly(4-vinyl pyridine)/Pyridine Gels: The 1,6-Polyazaacetylene Oligomers Formation
Source: Molecules. 2021 Nov 17;26(22):6925. doi: 10.3390/molecules26226925 (PMC8621047; doi:10.3390/molecules26226925)
Supplement: Supplementary file 1 [file molecules-26-06925-s001.zip]

Archive with 1 entries (1 files):
- molecules-1457555-supplementary.pdf
